# Supplementary material for: Effects of Neutral, Anionic and Cationic Polymer Brushes Grafted from Poly(para-phenylene vinylene) and Poly(para-phenylene ethynylene) on the Polymer’s Photoluminescent Properties
Source: Polymers (Basel). 2022 Jul 6;14(14):2767. doi: 10.3390/polym14142767 (PMC9322352; doi:10.3390/polym14142767)
Supplement: Supplementary file 1 [file polymers-14-02767-s001.zip]

Archive with 1 entries (1 files):
- polymers-1798403-Supplementary.pdf
